# Supplementary material for: A novel histone deacetylase inhibitor W2A-16 improves the barrier integrity in brain vascular endothelial cells
Source: Front Cell Neurosci. 2024 Jul 19;18:1368018. doi: 10.3389/fncel.2024.1368018 (PMC11294206; doi:10.3389/fncel.2024.1368018)
Supplement: Supplementary file 2 [file Table_1.XLSX]

## Sheet: Sheet1
Lane	Treatment	Claudin5
1	CI-994	18056.7
2	Ctrl	10454.2
3	W2A-16	21319.6
4	CI-994	24206.7
5	Ctrl	9377.29
6	W2A-16	9715.82
7	Ctrl	11202.1
8	W2A-16	21995.4
9	CI-994	11374.7
		ZO-1
1	CI-994	10090.3
2	Ctrl	10464.7
3	W2A-16	12113.3
4	CI-994	9135.68
5	Ctrl	9972.39
6	W2A-16	12190.1
7	Ctrl	9972.73
8	W2A-16	12630.5
9	CI-994	10815.3
		CD31
1	CI-994	3962.35
2	Ctrl	4617.83
3	W2A-16	5857.88
4	CI-994	2958.35
5	Ctrl	3464.03
6	W2A-16	4853.47
7	Ctrl	4345.71
8	W2A-16	7043.97
9	CI-994	6760.44
		Occludin
1	CI-994	2758.5
2	Ctrl	1667.13
3	W2A-16	5302.62
4	CI-994	2426.62
5	Ctrl	1265.43
6	W2A-16	3510.84
7	Ctrl	2539.91
8	W2A-16	6161.69
9	CI-994	1553.72
		VE-Cadherin
1	CI-994	14995.8
2	Ctrl	14797.1
3	W2A-16	15937.4
4	CI-994	15725.2
5	Ctrl	12187.9
6	W2A-16	14916.4
7	Ctrl	14947.8
8	W2A-16	16361
9	CI-994	14453
		GAPDH
1	CI-994	12728.5
2	Ctrl	13549.6
3	W2A-16	11589.2
4	CI-994	13109.6
5	Ctrl	13088.9
6	W2A-16	11489.2
7	Ctrl	14337.4
8	W2A-16	12176.9
9	CI-994	13605.7
