# Supplementary material for: A novel histone deacetylase inhibitor W2A-16 improves the barrier integrity in brain vascular endothelial cells
Source: Front Cell Neurosci. 2024 Jul 19;18:1368018. doi: 10.3389/fncel.2024.1368018 (PMC11294206; doi:10.3389/fncel.2024.1368018)
Supplement: Supplementary file 3 [file Table_2.XLSX]

## Sheet: Raw data_Figure 1F
	BrdU incorporation assay (colorimetric)
Well	Ctrl_Day 1	W2A-16_Day1	Ctrl_Day7	W2A-16_Day7
1	1.592	1.516	3.3	2.9
2	1.639	1.503	3.233	2.925
3	1.665	1.572	3.494	2.972
4	1.577	1.546	3.67	3.223
